# Supplementary material for: Early and Mid-Term Outcomes of Transcaval Embolization for Type 2 Endoleak after Endovascular Aortic Repair
Source: J Clin Med. 2024 Jun 18;13(12):3578. doi: 10.3390/jcm13123578 (PMC11204610; doi:10.3390/jcm13123578)
Supplement: Supplementary file 1 [file jcm-13-03578-s001.zip]

Archive with 1 entries (1 files):
- jcm-3047395-supplementary.pdf
